# Supplementary material for: The GA2ox Gene Family in Solanum pennellii: Genome-Wide Identification and Expression Analysis Under Salinity Stresses
Source: Genes (Basel). 2025 Jan 26;16(2):158. doi: 10.3390/genes16020158 (PMC11855036; doi:10.3390/genes16020158)
Supplement: Supplementary file 1 [file genes-16-00158-s001.zip]

Archive with 7 entries (7 files):
- Figure S1 Location of motifs for SpGA2ox gene family.pdf
- Table S1 SpGA2ox family members after blastp filtered.xlsx
- Table S2 Chromosome localization of SpGA2ox gene family in S. pennellii.xlsx
- Table S3 Information of motifs for SpGA2ox gene family.xlsx
- Table S4 Prediction of cis-regulatory elements in the promoter of the SpGA2ox gene family.xlsx
- Table S5 The summary of RNA-seq datasets.xlsx
- Table S6. The primers used for qRT–PCR in the study.docx
