# Supplementary material for: The GA2ox Gene Family in Solanum pennellii: Genome-Wide Identification and Expression Analysis Under Salinity Stresses
Source: Genes (Basel). 2025 Jan 26;16(2):158. doi: 10.3390/genes16020158 (PMC11855036; doi:10.3390/genes16020158)
Supplement: Supplementary file 1 [file genes-16-00158-s001.zip › Table S1 SpGA2ox family members after blastp filtered.xlsx]

## Sheet: Sheet1
Table S1 SpGA2ox family members after blastp filtered
Query_def	Query_len	Subject_id	Subject_def	Subject_accession	Subject_Len	WeightCoverage	Subject_Mean_evalue	Query_Start	Query_End	Subject_Start	Subject_End	Min_Identity	Max_Identity	Min_BitScore	Max_BitScore	Query_Confident_AlignLen	Subject_Confident_AlignLen
Sopen01g030980.1.1	83	sp|Q9FZ21.1|	RecName: Full=Gibberellin 2-beta-dioxygenase 6; AltName: Full=GA 2-oxidase 6; AltName: Full=Gibberellin 2-beta-hydroxylase 6; AltName: Full=Gibberellin 2-oxidase 6 [Arabidopsis thaliana]	Q9FZ21	329	0.927711	2.07445e-21	1	77	249	327	0.708861	0.708861	88.1965	88.1965	77	79
Sopen02g024840.1.1	156	sp|O49561.2|	RecName: Full=Gibberellin 2-beta-dioxygenase 8; AltName: Full=GA 2-oxidase 8; AltName: Full=Gibberellin 2-beta-hydroxylase 8; AltName: Full=Gibberellin 2-oxidase 8 [Arabidopsis thaliana]	O49561	338	0.935897	7.02492e-48	9	154	2	150	0.717105	0.717105	160.614	160.614	146	149
Sopen04g003840.1.1	150	sp|O49561.2|	RecName: Full=Gibberellin 2-beta-dioxygenase 8; AltName: Full=GA 2-oxidase 8; AltName: Full=Gibberellin 2-beta-hydroxylase 8; AltName: Full=Gibberellin 2-oxidase 8 [Arabidopsis thaliana]	O49561	338	0.786667	9.52637e-38	33	150	36	151	0.739496	0.739496	134.035	134.035	118	116
Sopen07g030010.1.1	84	sp|Q9SQ80.1|	RecName: Full=Gibberellin 2-beta-dioxygenase 1; AltName: Full=GA 2-oxidase 1; AltName: Full=Gibberellin 2-beta-hydroxylase 1; AltName: Full=Gibberellin 2-oxidase 1; AltName: Full=Protein SLENDER [Pisum sativum]	Q9SQ80	327	0.988095	9.51441e-38	1	83	246	327	0.86747	0.86747	130.954	130.954	83	82
Sopen07g030070.1.1	81	sp|Q9SQ80.1|	RecName: Full=Gibberellin 2-beta-dioxygenase 1; AltName: Full=GA 2-oxidase 1; AltName: Full=Gibberellin 2-beta-hydroxylase 1; AltName: Full=Gibberellin 2-oxidase 1; AltName: Full=Protein SLENDER [Pisum sativum]	Q9SQ80	327	0.962963	3.61158e-38	1	78	246	323	0.871795	0.871795	132.109	132.109	78	78
Sopen07g030080.1.1	135	sp|Q9SQ80.1|	RecName: Full=Gibberellin 2-beta-dioxygenase 1; AltName: Full=GA 2-oxidase 1; AltName: Full=Gibberellin 2-beta-hydroxylase 1; AltName: Full=Gibberellin 2-oxidase 1; AltName: Full=Protein SLENDER [Pisum sativum]	Q9SQ80	327	0.925926	8.08311e-47	1	125	1	123	0.792	0.792	156.762	156.762	125	123
Sopen08g007060.1.1	138	sp|Q9XFR9.1|	RecName: Full=Gibberellin 2-beta-dioxygenase 2; AltName: Full=GA 2-oxidase 2; AltName: Full=Gibberellin 2-beta-hydroxylase 2; AltName: Full=Gibberellin 2-oxidase 2 [Arabidopsis thaliana]	Q9XFR9	341	0.768116	5.72162e-38	33	138	31	137	0.719626	0.719626	134.42	134.42	106	107
Sopen10g001350.1.1	80	sp|O49561.2|	RecName: Full=Gibberellin 2-beta-dioxygenase 8; AltName: Full=GA 2-oxidase 8; AltName: Full=Gibberellin 2-beta-hydroxylase 8; AltName: Full=Gibberellin 2-oxidase 8 [Arabidopsis thaliana]	O49561	338	0.9375	7.6988e-30	1	75	260	334	0.8	0.8	110.538	110.538	75	75
Sopen10g003490.1.1	136	sp|Q9SQ80.1|	RecName: Full=Gibberellin 2-beta-dioxygenase 1; AltName: Full=GA 2-oxidase 1; AltName: Full=Gibberellin 2-beta-hydroxylase 1; AltName: Full=Gibberellin 2-oxidase 1; AltName: Full=Protein SLENDER [Pisum sativum]	Q9SQ80	327	0.926471	6.32171e-42	1	126	1	123	0.761905	0.761905	144.05	144.05	126	123
