# Supplementary material for: The GA2ox Gene Family in Solanum pennellii: Genome-Wide Identification and Expression Analysis Under Salinity Stresses
Source: Genes (Basel). 2025 Jan 26;16(2):158. doi: 10.3390/genes16020158 (PMC11855036; doi:10.3390/genes16020158)
Supplement: Supplementary file 1 [file genes-16-00158-s001.zip › Table S2 Chromosome localization of SpGA2ox gene family in S. pennellii.xlsx]

## Sheet: Sheet2
Table S2 Chromosome localization of SpGA2ox gene family in S. pennellii
gene	start position	end position	strand	Chr
SpGA2ox1	88434959	88438527	-	Chr01
SpGA2ox2	48074472	48086406	+	Chr02
SpGA2ox3	2523665	2526272	+	Chr04
SpGA2ox4	75591012	75592535	-	Chr07
SpGA2ox5	75730423	75731883	-	Chr07
SpGA2ox6	75742892	75744408	+	Chr07
SpGA2ox7	9388899	9391338	+	Chr08
SpGA2ox8	321770	326450	-	Chr10
SpGA2ox9	2005710	2008793	+	Chr10
