# Supplementary material for: The GA2ox Gene Family in Solanum pennellii: Genome-Wide Identification and Expression Analysis Under Salinity Stresses
Source: Genes (Basel). 2025 Jan 26;16(2):158. doi: 10.3390/genes16020158 (PMC11855036; doi:10.3390/genes16020158)
Supplement: Supplementary file 1 [file genes-16-00158-s001.zip › Table S3 Information of motifs for SpGA2ox gene family.xlsx]

## Sheet: Sheet1
Table S3 Information of motifs for SpGA2ox gene family
motif	Logo	E-value	Sites	Width
1		2.7e-175	9	41
2		4.1e-135	9	41
3		5.9e-121	6	50
4		4.4e-101	9	29
5		8.6e-92	6	41
6		4.5e-70	9	29
7		9.4e-57	6	29
8		2.1e-23	3	30
9		1e-13	3	40
10		4.6e-13	3	28
11		5.1e-12	9	15
12		5.5e-11	4	15
13		1.4	2	8
14		2.8	7	6
15		7.3	3	13
