# Supplementary material for: The GA2ox Gene Family in Solanum pennellii: Genome-Wide Identification and Expression Analysis Under Salinity Stresses
Source: Genes (Basel). 2025 Jan 26;16(2):158. doi: 10.3390/genes16020158 (PMC11855036; doi:10.3390/genes16020158)
Supplement: Supplementary file 1 [file genes-16-00158-s001.zip › Table S4 Prediction of cis-regulatory elements in the promoter of the SpGA2ox gene family.xlsx]

## Sheet: Sheet1
Table S4 Prediction of cis-regulatory elements in the promoter of the SpGA2ox gene family.
Gene	Site Name	Sequence	Position	Matrix score	Strand	Function
SpGA2ox1	HD-Zip 3	GTAAT(G/C)ATTAC	262	9.5	+	protein binding site
SpGA2ox3	AuxRE	TGTCTCAATAAG	1818	11	-	part of an auxin-responsive element
SpGA2ox9	TGA-box	TGACGTAA	1250	8	-	part of an auxin-responsive element
SpGA2ox1	AE-box	AGAAACAA	161	8	-	part of a module for light response
SpGA2ox2	AE-box	AGAAACAA	758	8	-	part of a module for light response
SpGA2ox6	Box II	ACACGTAGA	1381	9	-	part of a light responsive element
SpGA2ox4	chs-CMA1a	TTACTTAA	327	8	+	part of a light responsive element
SpGA2ox4	chs-CMA1a	TTACTTAA	397	8	+	part of a light responsive element
SpGA2ox8	chs-CMA1a	TTACTTAA	321	8	-	part of a light responsive element
SpGA2ox1	GA-motif	ATAGATAA	209	8	+	part of a light responsive element
SpGA2ox4	Gap-box	CAAATGAA(A/G)A	1170	9.5	-	part of a light responsive element
SpGA2ox8	Gap-box	CAAATGAA(A/G)A	637	9.5	+	part of a light responsive element
SpGA2ox9	Gap-box	CAAATGAA(A/G)A	901	9.5	+	part of a light responsive element
SpGA2ox2	GATA-motif	GATAGGA	224	7	+	part of a light responsive element
SpGA2ox2	GATA-motif	AAGATAAGATT	1156	10	-	part of a light responsive element
SpGA2ox4	GATA-motif	GATAGGA	1236	7	-	part of a light responsive element
SpGA2ox6	GATA-motif	AAGATAAGATT	1304	10	+	part of a light responsive element
SpGA2ox9	GATA-motif	AAGATAAGATT	368	11	+	part of a light responsive element
SpGA2ox9	GATA-motif	GATAGGG	553	7	+	part of a light responsive element
SpGA2ox4	I-box	AAGATAAGGCT	317	10	+	part of a light responsive element
SpGA2ox4	I-box	cCATATCCAAT	1810	10	-	part of a light responsive element
SpGA2ox5	I-box	TGATAATGT	1109	9	-	part of a light responsive element
SpGA2ox2	LAMP-element	CTTTATCA	1098	8	+	part of a light responsive element
SpGA2ox9	LAMP-element	CTTTATCA	1192	8	-	part of a light responsive element
SpGA2ox9	LAMP-element	CTTTATCA	1329	8	-	part of a light responsive element
SpGA2ox4	TCT-motif	TCTTAC	176	6	-	part of a light responsive element
SpGA2ox4	TCT-motif	TCTTAC	1244	6	+	part of a light responsive element
SpGA2ox5	TCT-motif	TCTTAC	851	6	+	part of a light responsive element
SpGA2ox6	TCT-motif	TCTTAC	1514	6	+	part of a light responsive element
SpGA2ox6	TCT-motif	TCTTAC	1711	6	-	part of a light responsive element
SpGA2ox6	TCT-motif	TCTTAC	1795	6	-	part of a light responsive element
SpGA2ox7	TCT-motif	TCTTAC	942	6	-	part of a light responsive element
SpGA2ox8	TCT-motif	TCTTAC	104	6	-	part of a light responsive element
SpGA2ox9	TCT-motif	TCTTAC	344	6	-	part of a light responsive element
SpGA2ox6	ATC-motif	TGCTATCCA	935	9	+	part of a conserved DNA module involved in light responsiveness
SpGA2ox1	Box 4	ATTAAT	261	6	+	part of a conserved DNA module involved in light responsiveness
SpGA2ox1	Box 4	ATTAAT	343	6	+	part of a conserved DNA module involved in light responsiveness
SpGA2ox1	Box 4	ATTAAT	505	6	+	part of a conserved DNA module involved in light responsiveness
SpGA2ox1	Box 4	ATTAAT	986	6	+	part of a conserved DNA module involved in light responsiveness
SpGA2ox1	Box 4	ATTAAT	1453	6	-	part of a conserved DNA module involved in light responsiveness
SpGA2ox2	Box 4	ATTAAT	531	6	+	part of a conserved DNA module involved in light responsiveness
SpGA2ox2	Box 4	ATTAAT	1153	6	-	part of a conserved DNA module involved in light responsiveness
SpGA2ox2	Box 4	ATTAAT	1344	6	-	part of a conserved DNA module involved in light responsiveness
SpGA2ox3	Box 4	ATTAAT	69	6	+	part of a conserved DNA module involved in light responsiveness
SpGA2ox3	Box 4	ATTAAT	1171	6	-	part of a conserved DNA module involved in light responsiveness
SpGA2ox3	Box 4	ATTAAT	1393	6	-	part of a conserved DNA module involved in light responsiveness
SpGA2ox3	Box 4	ATTAAT	1689	6	-	part of a conserved DNA module involved in light responsiveness
SpGA2ox4	Box 4	ATTAAT	366	6	+	part of a conserved DNA module involved in light responsiveness
SpGA2ox4	Box 4	ATTAAT	370	6	+	part of a conserved DNA module involved in light responsiveness
SpGA2ox4	Box 4	ATTAAT	607	6	+	part of a conserved DNA module involved in light responsiveness
SpGA2ox4	Box 4	ATTAAT	726	6	+	part of a conserved DNA module involved in light responsiveness
SpGA2ox4	Box 4	ATTAAT	796	6	+	part of a conserved DNA module involved in light responsiveness
SpGA2ox4	Box 4	ATTAAT	985	6	+	part of a conserved DNA module involved in light responsiveness
SpGA2ox4	Box 4	ATTAAT	1091	6	-	part of a conserved DNA module involved in light responsiveness
SpGA2ox4	Box 4	ATTAAT	1116	6	-	part of a conserved DNA module involved in light responsiveness
SpGA2ox4	Box 4	ATTAAT	1674	6	-	part of a conserved DNA module involved in light responsiveness
SpGA2ox5	Box 4	ATTAAT	32	6	+	part of a conserved DNA module involved in light responsiveness
SpGA2ox5	Box 4	ATTAAT	58	6	+	part of a conserved DNA module involved in light responsiveness
SpGA2ox5	Box 4	ATTAAT	189	6	+	part of a conserved DNA module involved in light responsiveness
SpGA2ox5	Box 4	ATTAAT	1549	6	-	part of a conserved DNA module involved in light responsiveness
SpGA2ox5	Box 4	ATTAAT	1775	6	-	part of a conserved DNA module involved in light responsiveness
SpGA2ox6	Box 4	ATTAAT	960	6	+	part of a conserved DNA module involved in light responsiveness
SpGA2ox6	Box 4	ATTAAT	1817	6	-	part of a conserved DNA module involved in light responsiveness
SpGA2ox7	Box 4	ATTAAT	561	6	+	part of a conserved DNA module involved in light responsiveness
SpGA2ox8	Box 4	ATTAAT	125	6	+	part of a conserved DNA module involved in light responsiveness
SpGA2ox8	Box 4	ATTAAT	221	6	+	part of a conserved DNA module involved in light responsiveness
SpGA2ox8	Box 4	ATTAAT	486	6	+	part of a conserved DNA module involved in light responsiveness
SpGA2ox8	Box 4	ATTAAT	669	6	+	part of a conserved DNA module involved in light responsiveness
SpGA2ox8	Box 4	ATTAAT	1002	6	+	part of a conserved DNA module involved in light responsiveness
SpGA2ox8	Box 4	ATTAAT	1593	6	-	part of a conserved DNA module involved in light responsiveness
SpGA2ox9	Box 4	ATTAAT	460	6	+	part of a conserved DNA module involved in light responsiveness
SpGA2ox9	Box 4	ATTAAT	1578	6	-	part of a conserved DNA module involved in light responsiveness
SpGA2ox5	CCAAT-box	CAACGG	248	6	+	MYBHv1 binding site
SpGA2ox7	CCAAT-box	CAACGG	28	6	-	MYBHv1 binding site
SpGA2ox2	MRE	AACCTAA	853	7	-	MYB binding site involved in light responsiveness
SpGA2ox2	MRE	AACCTAA	1057	7	-	MYB binding site involved in light responsiveness
SpGA2ox2	MRE	AACCTAA	1268	7	-	MYB binding site involved in light responsiveness
SpGA2ox3	MRE	AACCTAA	625	7	-	MYB binding site involved in light responsiveness
SpGA2ox4	MRE	AACCTAA	1227	7	-	MYB binding site involved in light responsiveness
SpGA2ox4	MRE	AACCTAA	1994	7	+	MYB binding site involved in light responsiveness
SpGA2ox6	MBS	CAACTG	560	6	+	MYB binding site involved in drought-inducibility
SpGA2ox6	MBS	CAACTG	1913	6	-	MYB binding site involved in drought-inducibility
SpGA2ox7	MBS	CAACTG	319	6	-	MYB binding site involved in drought-inducibility
SpGA2ox9	MBS	CAACTG	1822	6	-	MYB binding site involved in drought-inducibility
SpGA2ox4	GT1-motif	GGTTAAT	1272	7	+	light responsive element
SpGA2ox7	GT1-motif	GGTTAA	851	6	-	light responsive element
SpGA2ox1	Sp1	GGGCGG	631	6	-	light responsive element
SpGA2ox1	GARE-motif	TCTGTTG	157	7	+	gibberellin-responsive element
SpGA2ox3	HD-Zip 1	CAAT(A/T)ATTG	407	8.5	+	element involved in differentiation of the palisade mesophyll cells
SpGA2ox9	HD-Zip 1	CAAT(A/T)ATTG	1518	8	-	element involved in differentiation of the palisade mesophyll cells
SpGA2ox2	GCN4_motif	TGAGTCA	924	7	-	cis-regulatory element involved in endosperm expression
SpGA2ox3	GCN4_motif	TGAGTCA	851	7	+	cis-regulatory element involved in endosperm expression
SpGA2ox3	O2-site	GATGA(C/T)(A/G)TG(A/G)	1053	8	+	cis-acting regulatory element involved in zein metabolism regulation
SpGA2ox4	O2-site	GTTGACGTGA	694	9	+	cis-acting regulatory element involved in zein metabolism regulation
SpGA2ox7	O2-site	GATGATGTGG	1044	9	+	cis-acting regulatory element involved in zein metabolism regulation
SpGA2ox1	CGTCA-motif	CGTCA	500	5	+	cis-acting regulatory element involved in the MeJA-responsiveness
SpGA2ox3	CGTCA-motif	CGTCA	1205	5	-	cis-acting regulatory element involved in the MeJA-responsiveness
SpGA2ox4	CGTCA-motif	CGTCA	1287	5	+	cis-acting regulatory element involved in the MeJA-responsiveness
SpGA2ox5	CGTCA-motif	CGTCA	795	5	+	cis-acting regulatory element involved in the MeJA-responsiveness
SpGA2ox5	CGTCA-motif	CGTCA	1810	5	-	cis-acting regulatory element involved in the MeJA-responsiveness
SpGA2ox6	CGTCA-motif	CGTCA	1238	5	-	cis-acting regulatory element involved in the MeJA-responsiveness
SpGA2ox8	CGTCA-motif	CGTCA	66	5	-	cis-acting regulatory element involved in the MeJA-responsiveness
SpGA2ox9	CGTCA-motif	CGTCA	1222	5	+	cis-acting regulatory element involved in the MeJA-responsiveness
SpGA2ox9	CGTCA-motif	CGTCA	1253	5	+	cis-acting regulatory element involved in the MeJA-responsiveness
SpGA2ox9	CGTCA-motif	CGTCA	1399	5	-	cis-acting regulatory element involved in the MeJA-responsiveness
SpGA2ox1	TGACG-motif	TGACG	500	5	-	cis-acting regulatory element involved in the MeJA-responsiveness
SpGA2ox3	TGACG-motif	TGACG	1205	5	+	cis-acting regulatory element involved in the MeJA-responsiveness
SpGA2ox4	TGACG-motif	TGACG	1287	5	-	cis-acting regulatory element involved in the MeJA-responsiveness
SpGA2ox5	TGACG-motif	TGACG	795	5	-	cis-acting regulatory element involved in the MeJA-responsiveness
SpGA2ox5	TGACG-motif	TGACG	1810	5	+	cis-acting regulatory element involved in the MeJA-responsiveness
SpGA2ox6	TGACG-motif	TGACG	1238	5	+	cis-acting regulatory element involved in the MeJA-responsiveness
SpGA2ox8	TGACG-motif	TGACG	66	5	+	cis-acting regulatory element involved in the MeJA-responsiveness
SpGA2ox9	TGACG-motif	TGACG	1222	5	-	cis-acting regulatory element involved in the MeJA-responsiveness
SpGA2ox9	TGACG-motif	TGACG	1253	5	-	cis-acting regulatory element involved in the MeJA-responsiveness
SpGA2ox9	TGACG-motif	TGACG	1399	5	+	cis-acting regulatory element involved in the MeJA-responsiveness
SpGA2ox1	G-box	TACGTG	193	6	-	cis-acting regulatory element involved in light responsiveness
SpGA2ox1	G-box	CACGTG	1582	6	-	cis-acting regulatory element involved in light responsiveness
SpGA2ox1	G-box	CACGAC	1762	6	-	cis-acting regulatory element involved in light responsiveness
SpGA2ox1	G-Box	CACGTT	528	6	-	cis-acting regulatory element involved in light responsiveness
SpGA2ox1	G-Box	CACGTGAAA	1579	9	-	cis-acting regulatory element involved in light responsiveness
SpGA2ox1	G-Box	CACGTG	1582	6	-	cis-acting regulatory element involved in light responsiveness
SpGA2ox2	G-box	CACGTC	657	6	-	cis-acting regulatory element involved in light responsiveness
SpGA2ox2	G-box	CACGAC	980	6	+	cis-acting regulatory element involved in light responsiveness
SpGA2ox2	G-box	CACGTC	1217	6	+	cis-acting regulatory element involved in light responsiveness
SpGA2ox2	G-Box	CACGTT	706	6	+	cis-acting regulatory element involved in light responsiveness
SpGA2ox3	G-box	TACGTG	84	6	+	cis-acting regulatory element involved in light responsiveness
SpGA2ox3	G-box	TACGTG	322	6	+	cis-acting regulatory element involved in light responsiveness
SpGA2ox3	G-box	TACGTG	845	6	+	cis-acting regulatory element involved in light responsiveness
SpGA2ox3	G-box	TACGTG	1190	6	+	cis-acting regulatory element involved in light responsiveness
SpGA2ox4	G-box	CACGTC	1922	6	-	cis-acting regulatory element involved in light responsiveness
SpGA2ox5	G-box	CACGTC	793	6	+	cis-acting regulatory element involved in light responsiveness
SpGA2ox6	G-Box	CACGTT	145	6	+	cis-acting regulatory element involved in light responsiveness
SpGA2ox6	G-Box	CACGTT	215	6	+	cis-acting regulatory element involved in light responsiveness
SpGA2ox6	G-box	TAAACGTG	215	8	-	cis-acting regulatory element involved in light responsiveness
SpGA2ox6	G-box	CACGTC	1239	6	-	cis-acting regulatory element involved in light responsiveness
SpGA2ox6	G-box	TACGTG	1383	6	+	cis-acting regulatory element involved in light responsiveness
SpGA2ox7	G-box	TACGTG	939	6	-	cis-acting regulatory element involved in light responsiveness
SpGA2ox7	G-box	CACGTC	1356	6	+	cis-acting regulatory element involved in light responsiveness
SpGA2ox7	G-box	TACGTG	1412	6	+	cis-acting regulatory element involved in light responsiveness
SpGA2ox7	G-Box	CACGTT	1117	6	-	cis-acting regulatory element involved in light responsiveness
SpGA2ox7	G-Box	TCCACATGGCA	1849	10	+	cis-acting regulatory element involved in light responsiveness
SpGA2ox8	G-Box	CACGTT	1995	6	+	cis-acting regulatory element involved in light responsiveness
SpGA2ox8	G-box	TACGTG	1819	6	-	cis-acting regulatory element involved in light responsiveness
SpGA2ox9	G-Box	CACGTG	1655	6	-	cis-acting regulatory element involved in light responsiveness
SpGA2ox9	G-box	CACGTG	1655	6	-	cis-acting regulatory element involved in light responsiveness
SpGA2ox2	circadian	CAAAGATATC	251	10	-	cis-acting regulatory element involved in circadian control
SpGA2ox2	circadian	CAAAGATATC	1116	9	+	cis-acting regulatory element involved in circadian control
SpGA2ox3	circadian	CAAAGATATC	1293	9	-	cis-acting regulatory element involved in circadian control
SpGA2ox4	AuxRR-core	GGTCCAT	77	7	-	cis-acting regulatory element involved in auxin responsiveness
SpGA2ox1	ARE	AAACCA	735	6	-	cis-acting regulatory element essential for the anaerobic induction
SpGA2ox1	ARE	AAACCA	1570	6	+	cis-acting regulatory element essential for the anaerobic induction
SpGA2ox2	ARE	AAACCA	377	6	+	cis-acting regulatory element essential for the anaerobic induction
SpGA2ox2	ARE	AAACCA	1049	6	+	cis-acting regulatory element essential for the anaerobic induction
SpGA2ox3	ARE	AAACCA	1847	6	-	cis-acting regulatory element essential for the anaerobic induction
SpGA2ox3	ARE	AAACCA	1934	6	+	cis-acting regulatory element essential for the anaerobic induction
SpGA2ox4	ARE	AAACCA	1211	6	-	cis-acting regulatory element essential for the anaerobic induction
SpGA2ox4	ARE	AAACCA	1730	6	+	cis-acting regulatory element essential for the anaerobic induction
SpGA2ox7	ARE	AAACCA	253	6	-	cis-acting regulatory element essential for the anaerobic induction
SpGA2ox8	ARE	AAACCA	97	6	+	cis-acting regulatory element essential for the anaerobic induction
SpGA2ox6	A-box	CCGTCC	849	6	+	cis-acting regulatory element
SpGA2ox1	ABRE	ACGTG	193	5	-	cis-acting element involved in the abscisic acid responsiveness
SpGA2ox1	ABRE	ACGTG	529	5	+	cis-acting element involved in the abscisic acid responsiveness
SpGA2ox1	ABRE	CACGTG	1582	6	-	cis-acting element involved in the abscisic acid responsiveness
SpGA2ox1	ABRE	ACGTG	1583	5	+	cis-acting element involved in the abscisic acid responsiveness
SpGA2ox2	ABRE	ACGTG	658	5	+	cis-acting element involved in the abscisic acid responsiveness
SpGA2ox2	ABRE	GACACGTGGC	704	9	-	cis-acting element involved in the abscisic acid responsiveness
SpGA2ox2	ABRE	ACGTG	706	5	-	cis-acting element involved in the abscisic acid responsiveness
SpGA2ox2	ABRE	ACGTG	1217	5	-	cis-acting element involved in the abscisic acid responsiveness
SpGA2ox3	ABRE	ACGTG	85	5	+	cis-acting element involved in the abscisic acid responsiveness
SpGA2ox3	ABRE	ACGTG	323	5	+	cis-acting element involved in the abscisic acid responsiveness
SpGA2ox3	ABRE	ACGTG	846	5	+	cis-acting element involved in the abscisic acid responsiveness
SpGA2ox3	ABRE	ACGTG	1191	5	+	cis-acting element involved in the abscisic acid responsiveness
SpGA2ox4	ABRE	ACGTG	1923	5	+	cis-acting element involved in the abscisic acid responsiveness
SpGA2ox5	ABRE	ACGTG	793	5	-	cis-acting element involved in the abscisic acid responsiveness
SpGA2ox6	ABRE	ACGTG	145	5	-	cis-acting element involved in the abscisic acid responsiveness
SpGA2ox6	ABRE	ACGTG	215	5	-	cis-acting element involved in the abscisic acid responsiveness
SpGA2ox6	ABRE	ACGTG	1240	5	+	cis-acting element involved in the abscisic acid responsiveness
SpGA2ox6	ABRE	ACGTG	1384	5	+	cis-acting element involved in the abscisic acid responsiveness
SpGA2ox7	ABRE	ACGTG	939	5	-	cis-acting element involved in the abscisic acid responsiveness
SpGA2ox7	ABRE	ACGTG	1118	5	+	cis-acting element involved in the abscisic acid responsiveness
SpGA2ox7	ABRE	ACGTG	1356	5	-	cis-acting element involved in the abscisic acid responsiveness
SpGA2ox7	ABRE	ACGTG	1413	5	+	cis-acting element involved in the abscisic acid responsiveness
SpGA2ox8	ABRE	ACGTG	1819	5	-	cis-acting element involved in the abscisic acid responsiveness
SpGA2ox8	ABRE	ACGTG	1995	5	-	cis-acting element involved in the abscisic acid responsiveness
SpGA2ox9	ABRE	CACGTG	1655	6	-	cis-acting element involved in the abscisic acid responsiveness
SpGA2ox9	ABRE	ACGTG	1656	5	+	cis-acting element involved in the abscisic acid responsiveness
SpGA2ox1	TCA-element	TCAGAAGAGG	553	9	+	cis-acting element involved in salicylic acid responsiveness
SpGA2ox5	TCA-element	CCATCTTTTT	141	9	+	cis-acting element involved in salicylic acid responsiveness
SpGA2ox7	TCA-element	CCATCTTTTT	571	9	+	cis-acting element involved in salicylic acid responsiveness
SpGA2ox1	LTR	CCGAAA	326	6	+	cis-acting element involved in low-temperature responsiveness
SpGA2ox3	LTR	CCGAAA	1586	6	+	cis-acting element involved in low-temperature responsiveness
SpGA2ox7	LTR	CCGAAA	128	6	-	cis-acting element involved in low-temperature responsiveness
SpGA2ox2	ACE	GCGACGTACC	1715	9	-	cis-acting element involved in light responsiveness
SpGA2ox3	ACE	GACACGTATG	1188	9	-	cis-acting element involved in light responsiveness
SpGA2ox3	TATC-box	TATCCCA	1966	7	+	cis-acting element involved in gibberellin-responsiveness
SpGA2ox2	TC-rich repeats	GTTTTCTTAC	320	9	-	cis-acting element involved in defense and stress responsiveness
SpGA2ox2	TC-rich repeats	GTTTTCTTAC	1988	9	+	cis-acting element involved in defense and stress responsiveness
SpGA2ox4	TC-rich repeats	GTTTTCTTAC	413	9	-	cis-acting element involved in defense and stress responsiveness
SpGA2ox5	TC-rich repeats	ATTCTCTAAC	1491	9	-	cis-acting element involved in defense and stress responsiveness
SpGA2ox8	TC-rich repeats	GTTTTCTTAC	104	9	-	cis-acting element involved in defense and stress responsiveness
SpGA2ox9	TC-rich repeats	GTTTTCTTAC	344	9	-	cis-acting element involved in defense and stress responsiveness
SpGA2ox1	AT-rich element	ATAGAAATCAA	1082	10	-	binding site of AT-rich DNA binding protein (ATBP-1)
SpGA2ox5	AT-rich element	ATAGAAATCAA	197	10	-	binding site of AT-rich DNA binding protein (ATBP-1)
SpGA2ox4	TGA-element	AACGAC	1719	6	+	auxin-responsive element
SpGA2ox8	TGA-element	AACGAC	1137	6	-	auxin-responsive element
SpGA2ox9	TGA-element	AACGAC	1182	6	+	auxin-responsive element
