# Supplementary material for: The GA2ox Gene Family in Solanum pennellii: Genome-Wide Identification and Expression Analysis Under Salinity Stresses
Source: Genes (Basel). 2025 Jan 26;16(2):158. doi: 10.3390/genes16020158 (PMC11855036; doi:10.3390/genes16020158)
Supplement: Supplementary file 1 [file genes-16-00158-s001.zip › Table S5 The summary of RNA-seq datasets.xlsx]

## Sheet: Sheet1
Table S5 The summary of RNA-seq datasets
Tissues	Accession	Reads			Alignment rate(%）
		type	number	length(bp)
flower	SRR3119152	paired	18225618	20-101	96.86
	SRR3119153	paired	22865138	20-101	97.56
	SRR3119154	paired	28818495	20-101	94.14
	SRR3119155	paired	15762439	20-101	97.67
	SRR3119157	paired	21056313	20-101	96.73
	SRR3119169	paired	20926534	20-101	97.12
	SRR13952763	paired	19847265	35-81	97.95
	SRR13952764	paired	18402956	35-81	97.97
fruit	SRR1264608	single	7710488	51	98.13
	SRR1264609	single	8300477	51	98.39
	SRR1264610	single	6332175	51	98.29
leaf	SRR5171912	paired	6762478	20-100	98.88
	SRR5171913	paired	6755393	20-100	98.9
	SRR5171914	paired	6380227	20-100	98.97
	SRR5171915	paired	6367342	20-100	98.97
	SRR5171916	paired	7266384	20-100	98.99
	SRR5171917	paired	7250908	20-100	99
	SRR12095337	paired	32972774	20-150	98.21
	SRR12095338	paired	38639933	20-150	98.49
	SRR12095339	paired	37791129	20-150	98.38
	SRR12095343	paired	36693760	20-151	96.63
	SRR12095344	paired	37155128	20-151	96.7
	SRR12095345	paired	36125533	20-151	96.93
stem	SRR11044802	paired	37816239	20-150	97.81
	SRR11044803	paired	23416954	20-150	97.94
